# Supplementary material for: Comparative analysis of genetic architectures for nine developmental traits of rye
Source: J Appl Genet. 2017 May 9;58(3):297–305. doi: 10.1007/s13353-017-0396-3 (PMC5509807; doi:10.1007/s13353-017-0396-3)
Supplement: Supplementary file 1 — Alignment of genetic architectures of plant height (PH), stem thickness (ST), spike length (SL), awn length (AL), heading date (HD), thousand-kernel weight (TKW), kernel length (KL), leaf size (LS) and chlorophyll content (CC) on a high-density DArT-based genetic map of rye developed using the 541 × Ot1–3 population of RILs. The vertical lines assign a block of linked molecular markers, for which allelic segregation in population tails is significantly distorted from the 1:1 segregation ratio, to QTL marked by the trait symbol, chromosome number, consecutive identification number and a class symbol according to the GIABDS method. (* = QTL classes showing a 2:1 segregation ratio in the population tail; ′ = reversed allele effect (XLSX 68 kb) [file 13353_2017_396_MOESM1_ESM.xlsx]

## Sheet: QTL_map_position_1R-7R
Figure S1. Alignment of genetic architectures of plant height (PH), stem thickness (ST), spike length (SL), awn length (AL), heading date (HD), thousand-kernel weight (TKW), kernel length (KL), leaf size (LS) and chlorophyll content (CC) on high-density DArT-based genetic map of rye developed using 541xOt1-3 population of RILs. Vertical lines assign a block of linked molecular markers, which alle…
CHROMOSOME1	PH	ST	SL	AL.	HD	TKW	KL	LS	CC
XrPt390516
XrPt508150						I
XrPt400754					I	TKW1.1.R
XrPt347149					I	I
XrPt347047					HD1.1.R
XrPt401322					I
XrPt508703					I
XrPt506579								I
XrPt505568								I
XrPt389608								I
XrPt389283								LS1.1.E
XrPt508726								I
XrPt390318								I
XrPt506071								I
XrPt402670
XrPt506161
XrPt344175
XrPt348564
XrPt401477
XrPt508523							I	I
XrPt398841							I	I
XrPt347256							I	I
XrPt509054							I	I
XrPt401418							KL1.1.E	I
XrPt346889							I	LS1.2.E
XrPt389803							I	I
XrPt390549							I	I
XrPt402160								I
XrPt400290								I
XrPt507311								I
XrPt506299								I
XrPt508603			I		I
XrPt507112			I		I
XrPt346872			I		HD1.2.D
XrPt399696			SL1.1.E'		I
XrPt390321			I		I
XrPt390619			I		I
XrPt509009			I		I			I
XrPt508032								I
XrPt411188								I
XrPt402042								LS1.3.E
XrPt400956								I
XrPt509109								I
XrPt389469			I					I
Xscsz429L950			I
XrPt410760			I
XrPt506100			SL1.2.E'
XrPt507436			I
XrPt505199			I
XrPt505946			I
XrPt398729			I		I
XrPt372720			I		I
XrPt372403					HD1.3.E
XrPt411229					I
XrPt389952					I
XrPt411001					I
XrPt509489				I
XrPt506796				I
XrPt390010				I
XrPt509168				I
XrPt400537				AL1.1.R
XrPt505211				I
XrPt507474				I
XrPt506896				I
XrPt401833
XrPt506135
XrPt346782
XrPt390177
XrPt505514					I
XrPt401958					HD1.4.E
XrPt346120					I
XrPt508039					I
XrPt411155
XrPt507990
XrPt507372
XrPt505936		I		I
XrPt400861	I	I	I	I	I	I			I
XrPt398824	PH1.1.E	I	I	I	I	TKW1.2.E'			I
XrPt398851	I	ST1.1.R	SL1.3.R	AL1.2.R	I	I			I
XrPt411519		I	I	I	HD1.5.E'				I
Trx_1100		I	I	I	I				CC1.1.E
XrPt507734		I			I				I
XrPt506739					I				I
XrPt508484									I
XrPt505927									I
XrPt411285									I
XrPt506623									I
XrPt507903									I
XrPt505204								I	CC1.2.D
XrPt401335								I	I
XrPt399930								I	I
XrPt399580								LS1.4.D	I
XrPt401858								I	I
XrPt508198								I	I
XrPt508822								I	I
XrPt400210								I	I
XrPt507450								LS1.5.E	I
XrPt507518								I	I
XrPt399445								I	I
XrPt346896								I	I
XrPt507063								I	I
XrPt506092								I	I
XrPt508551								I	I
XrPt401531								I	I
XrPt506136								LS1.6.D	I
XrPt506279								I	I
XrPt348754								I	I
Xscm0107								I	I
XrPt390776									I
XrPt119594									I
XrPt399269									I
XrPt508160								I	I
XrPt509310						I		I	I
XrPt505823						TKW1.3.R		LS1.7.D	I
XrPt401356						I		I	I
XrPt401024								I	I
XrPt509253								I	I
XrPt390335									I
XrPt400461								I	I
Xapr1.20								I	I
XrPt402616								LS1.8.E	I
XrPt398750								I	I
XrPt508463								I	I
XrPt411480								I	I
XrPt401319									I
XrPt399954									I
XrPt400194									I
XrPt400196					I				I
XrPt509306					I				I
XrPt506542					HD1.6.E'				I
XrPt398777					I
XrPt507625									I
XrPt506617									I
XrPt508405									I
XrPt390505									I
XrPt400192									I
XrPt505853									I
XrPt399769									I
XrPt389887									I
XrPt401574									I
XrPt508906									I
Xapr1.12						I			I
XrPt506070						TKW1.4.R			CC1.3.R
XrPt347246						I			I
XrPt401334									I
XrPt398813									I
XrPt507726									I
XrPt389448									I
XrPt507078						I			I
XrPt401292		I				I			I
XrPt398651		ST1.2.E				TKW1.5.E			I
XrPt507332		I				I
Xscsz732L530						I
XrPt400239
XrPt400135						I
XrPt399840						TKW1.6.D
XrPt411063						I
Xapr1.11						I
XrPt506887
XrPt389342
XrPt400873
XrPt400138
XrPt505839
XrPt506506
XrPt401730						I	I
XrPt400987						I	I
XrPt390091						TKW1.7.E	KL1.2.E
XrPt410907						I	I
XrPt343920						I	I
XrPt400843	I
XrPt506629	PH1.2.E'
XrPt507254	I
XrPt508330	I
XrPt402270
XrPt507632
XrPt410836
XrPt410988
Xbcd304
XrPt505161
XrPt505589
XrPt390497
XrPt411392
XrPt505884
XrPt346828
XrPt400721
XrPt400717
XrPt401819
XrPt399701
XrPt389926
XrPt506561
XrPt507790
XrPt507650
XrPt402043
XrPt507839					I
XrPt401396					I
XrPt506957	I	I	I		I
XrPt349281	PH1.3.R'	I	SL1.4.E'		I
XrPt389953	I	I	I		I
XrPt508678		ST1.3.E'			HD1.7.R
XrPt390590		I			I
XrPt508280		I			I
XrPt390261		I			I
XrPt505967					I
XrPt390512					I
XrPt390571					I
CHROMOSOME 2
XrPt400862
XrPt506026				I
XrPt508452				I
XrPt411226				I
XrPt400983				I
XrPt402612				I
XrPt508897				I
XrPt400565				AL2.1.E
XrPt507883				I
XrPt399821		I		I
XrPt117275		ST2.1.D'	I	I
XrPt119852		I	I	I
XrPt505615		I	SL2.1.E	I
XrPt389332			I	I
XrPt506685				I
XrPt389438				I
XrPt506893				I		I
XrPt116273						I
XrPt399800						TKW2.1.R
XrPt402421						I
XrPt507714						I
Xpsr130L220
XrPt400722
XrPt507700
XrPt411512	I								I
XrPt390283	I								I
XrPt399333	I								I
XrPt410800	I								I
XrPt402236	I								I
XrPt410940	I							I	I
XrPt509630	I							I	I
XrPt506408	I							I	I
XrPt400538	I		I		I			I	I
XrPt401533	I		I		HD2.1.R			I	I
XrPt347195	I		I		I			I	I
XrPt347325	I		SL2.2.E'		I			I	I
XrPt343859	I		I					LS2.1.R	I
XrPt507658	I		I					I	I
XrPt399280	I		I					I	I
XrPt505886	PH2.1.R'							I	I
XrPt505226	I	I						I	CC2.1.E
XrPt401994	I	I						I	I
XrPt401744	I	ST2.2.E'						I	I
XrPt508169	I	I						I	I
XrPt402203	I	I						I	I
XrPt508235	I	I						I	I
XrPt398731	I	I						I	I
XrPt66451	I							I	I
XrPt401707	I							I	I
Xapr2.17	I							I	I
Xapr2.15	I							I	I
Xscm0188	I							I	I
XrPt411234	I							I	I
XrPt506196	I							I	I
XrPt507323								I	I
XrPt347770								I	I
XrPt411131								I	I
XrPt507035								I	I
XrPt508521								I	I
XrPt402364									I
XrPt509609									I
Xapr2.22
Xapr2.21
XrPt506345
XrPt402027
XrPt507037
XrPt506245
XrPt389385
XrPt400761
XrPt389304		I
XrPt345057		I
XrPt400975	I	I
XrPt399784	I	I
XrPt401657	I	I
XrPt400854	I	ST2.3.E'
XrPt389322	PH2.2.R'	I
XrPt401519	I	I
XrPt120224	I	I
XrPt508720	I	I
XrPt505534	I	I
XrPt400902	I	I
XrPt508500
XrPt401552
XrPt346672
XrPt346940
XrPt400997
XrPt402355
XrPt399788
XrPt399895
XrPt506697
XrPt505891
XrPt402538
XrPt400338
XrPt411174						I
XrPt398489						TKW2.2.R
XrPt506817						I
XrPt401684						I
XrPt402116
XrPt508099				I				I
XrPt390674				I				I
XrPt390554				I				I
XrPt390052				AL2.2.E				I
XrPt505702				I				I
XrPt400723				I				LS2.2.E
XrPt506168								I
XrPt389785				I				I	I
XrPt390281				I				I	I
XrPt506723				I				I	I
XrPt411255				AL2.3.E				I	CC2.2.R
XrPt505639				I				I	I
Xcmwg660L1100				I				I	I
Xbcd512L250				I
CHROMOSOME 3
XrPt505909
XrPt399379
XrPt399503
XrPt349063
XrPt349351
XrPt345565
XrPt347831
XrPt344792
XrPt349249
XrPt344800
XrPt507157
xapr3.17
XrPt400863
XrPt400741
XrPt506634
XrPt400450							I
XrPt400550				I			I
XrPt506033				I			I
XrPt505978				I			I
XrPt401697				AL3.1.E			KL3.1.E
XrPt402572				I			I
XrPt389593				I			I
XrPt401370				I			I
XrPt508674				I			I
XrPt401138				AL3.2.D
XrPt401296				I
XrPt506218				I
XrPt506598				I
xapr3.12				I
XrPt505544				AL3.3.E
XrPt507739				I
XrPt505325				I
XrPt399980				I
XrPt507345				I
XrPt349181	I			I		I
XrPt400826	I			I		TKW3.1.R
XrPt507575	I			I		I
XrPt390724	I			I
XrPt348182	I			I
XrPt507055	I			I
XrPt509148	I			I
XrPt509040	PH3.1.E			I
XrPt402489	I			I
XrPt410966	I			I
XrPt402407	I			I
XrPt411440	I			I
Xpsr598L206	I			I		I
XrPt505403	I			I		TKW3.2.R
XrPt402217	I			I		I
XrPt509013				I
XrPt347125				I
XrPt347301				I
XrPt390500	I			I
XrPt401653	I			I		I
XrPt398694	PH3.2.E			I		TKW3.3.R
XrPt507467	I			I		I
XrPt411243	I			I		I
XrPt507801				I
XrPt506455				I
XrPt508819				I			I
XrPt401359	I			I			I
XrPt401358	I			I			I
Xpsr131L350	PH3.3.D			I			I
XrPt506051	I			I			I
XrPt400480	I			I			I
XrPt390658	I			I			I
XrPt506905				I			I
XrPt509159				I			I
XrPt399830							KL3.2.E
XrPt399732							I
XrPt399627							I
XrPt508377							I
XrPt508194							I
XrPt506967							I
XrPt505832							I
XrPt399424	I						I
XrPt401390	PH3.4.E						I
XrPt508865	I						I
XrPt505879							I
XrPt399390
XrPt402046
XrPt506058
XrPt508424
XrPt347323
XrPt508426				I
XrPt509035				AL3.4.D
Xpsr754L218				I
XrPt66766				I
XrPt398786
XrPt402626
XrPt399311
XrPt389708
XrPt505593				I
XrPt400319				I
XrPt505215				AL3.5.E
XrPt401113				I
XrPt507717				I
XrPt410912				I
XrPt116220		I
XrPt507052		I
XrPt506489		I		I
XrPt398525		I		I
XrPt410776		I		AL3.6.D
XrPt390684		I		I
XrPt507473		ST3.1.E'		I
XrPt398502		I
XrPt401081		I
XrPt509008		I
XrPt389921		I
XrPt506874				I
XrPt505278				I
XrPt410986				I
XrPt509281				I
XrPt389922				AL3.7.E*
XrPt507246				I
XrPt401576				I		I
XrPt347172				I		I
XrPt505821						I	I
XrPt389607						I	I
XrPt400585						I	I
XrPt389511						I	I
XrPt506653						TKW3.4.E	I
XrPt506962						I	KL3.3.R'
XrPt506189						I	I
XrPt411384						I	I
XrPt509292						I	I
XrPt390680						I	I
XrPt507627						I	I
XrPt389745				I
XrPt389384				I
XrPt508012				AL3.8.D
XrPt505214				I
XrPt505592
XrPt505591
XrPt389313
XrPt411178
XrPt410793
XrPt410933
XrPt389628
XrPt509305
XrPt390268
XrPt400264
XrPt508091
XrPt411317
XrPt402303
XrPt402398
XrPt389403				I
XrPt506582				AL3.9.R
XrPt507271				I
XrPt505532				I
XrPt508706
XrPt411438				I
XrPt410786				I
XrPt390710				AL3.10.R
XrPt508618				I
XrPt507069	I			I
XrPt507914	I			I
XrPt506188	I
XrPt346784	I
XrPt399275	PH3.5.R
XrPt116405	I
XrPt401497	I
XrPt389413	I
XrPt411434	I
XrPt508860	I
XrPt505696
XrPt505542				I
XrPt66584				I
XrPt66656				I
XrPt390276				I
XrPt401562				AL3.11.R
XrPt507988				I
XrPt505256				I				I
XrPt509384				I				LS3.1.E'
XrPt348395				I				I
XrPt390429				I				I
XrPt505723				I
XrPt507316
XrPt509237
XrPt410900
XrPt508407
XrPt400475
XrPt401352
XrPt506986
XrPt390694					I
XrPt398769					HD3.1.R
XrPt508643					I
XrPt389640	I
XrPt508572	PH3.6.E'
XrPt507764	I
XrPt507207	I
XrPt505407
XrPt507709
XrPt509549
CHROMOSOME 4
XrPt507008
XrPt346676
XrPt399714							I
XrPt346745							I
XrPt402293							I	I
XrPt400877			I				I	I
XrPt390565			I				I	I
XrPt506446			SL4.1.R				I	I
Xscm066			I				I	I
XrPt389327			I				I	LS4.1.R
XrPt411344			I				I	I
XrPt401928							I	I
XrPt401743							I	I
XrPt507847							I	I
XrPt507605							I	I
XrPt399809							I
XrPt399246							I
XrPt400488							I
XrPt390324							I	I
XrPt399947							I	I
XrPt509517							I	I
XrPt506520							I	LS4.2.R
XrPt506661							I	I
XrPt506460		I	I	I		I	KL4.1.R	I	I
XrPt508916		ST4.1.R	I	I		I	I	I	I
XrPt507544		I	I	I	I	I	I	I	I
XrPt508446		I	I	I	HD4.1.E'	I	I		I
XrPt389414		I	I	I	I	I	I		I
XrPt401000			I	I		I	I		I
XrPt398816			I	I		TKW4.1.E'	I		I
XrPt390686			I	I		I	I		I
XrPt509205			I	I		I	I		CC4.1.E
XrPt506737			SL4.2.R	AL4.1.E'		I	I		I
XrPt399594	I	I	I	I		I	I		I
XrPt508351	I	I	I	I		I	I		I
XrPt507842	PH4.1.E	I	I	I		I	I		I
XrPt506314	I	ST4.2.R	I	I		I	I		I
XrPt506465	I	I	I	I		I	I		I
XrPt398853	I	I	I	I			I		I
XrPt390688			I	I			I		I
XrPt505470			I	I			I		I
XrPt508992			I	I			I		I
XrPt390107			I	I			I		I
XrPt506862			I	I			I
XrPt507139				I			I
XrPt506530				I			I
XrPt509259				I			I
XrPt507250				I			I
XrPt402630				I			I
XrPt507455				I			I
XrPt411525				I			I
XrPt410917				I			I
XrPt506239				I			I
XrPt508998				I			I
Xscm0047				I			I
XrPt402515				I			I
XrPt401686				I			I
XrPt509488				I
XrPt508070				I
XrPt401806				I
XrPt402117	I			I
XrPt507981	I			I
XrPt401194	I			I
XrPt389858	I			I
XrPt505521	I		I	I
XrPt401350	I		I	I
Xscsz502L900	I		I	I
XrPt507597	I		I
XrPt508689	I		SL4.3.R
XrPt507901	I		I
XrPt400525	I		I
XrPt401071	PH4.2.R'		I
XrPt507095	I		I
XrPt389872	I
XrPt508623	I
XrPt506073	I
XrPt507339	I			I
XrPt508527	I			I
XrPt507604	I			I
XrPt400746	I			I
XrPt400036	I			I
XrPt507976	I			I
XrPt505690	I			I
XrPt346781	I			AL4.2.E'
XrPt506298	I		I	I
XrPt507077	I		I	I
XrPt400334			I	I		I
XrPt348688			SL4.4.E	I		I
XrPt410802			I	I		TKW4.2.R'
XrPt505929			I	I		I
XrPt399316						I		I
XrPt508404								I
XrPt115379								LS4.3.E
XrPt508495								I
XrPt508665								I
XrPt509174								I
XrPt508476	I
XrPt389500	I
XrPt400917	I
XrPt390402	I
XrPt389569	I
XrPt509255	I	I
XrPt402560	PH4.3.R'	I
XrPt398573	I	ST4.3.E'
XrPt401509	I	I
XrPt389394	I	I
XrPt389930	I	I
XrPt508686	I
XrPt402604	I
XrPt509552	I
XrPt509696
XrPt508223		I
XrPt509011		I
XrPt505674		I				I
XrPt509244		I				I
XrPt389457		I				I
XrPt401532		I				I
XrPt347390		I				I
XrPt399783		I				TKW4.3.R
XrPt401262		I				I
XrPt389598		ST4.4.R				I
XrPt508535		I				I
XrPt400057		I
XrPt399771		I
XrPt402302		I
XrPt507498		I
XrPt508124		I
XrPt402601		I
XrPt507202		I
XrPt509435
XrPt505620
XrPt508722
XrPt506848
Xpsr119L1000
XrPt346643
XrPt400747
XrPt399497
XrPt402016
XrPt399506
XrPt506534
XrPt344425
XrPt506207						I
XrPt505295						TKW4.4.R
XrPt507997						I
XrPt400952						I
XrPt505421
XrPt401415
XrPt508265
XrPt508914
XrPt509707
XrPt399609
XrPt505472
XrPt508607
XrPt411289
XrPt411080
XrPt399482
XrPt400070
XrPt400064
XrPt508028
XrPt398666
XrPt505229
XrPt509448
XrPt507549
XrPt507229
XrPt509353
XrPt508466
XrPt509243
XrPt506771
XrPt505720
XrPt506939
XrPt505236
XrPt402590
XrPt389763
XrPt401450					I
XrPt389515					I
XrPt509586					HD4.2.R
XrPt509158					I
XrPt410865		I			I
XrPt506082		I
XrPt508693		I
Xscy09d		I				I
XrPt401544		ST4.5.R				I
XrPt410883		I				I
XrPt505550		I				I
XrPt390526		I				I
XrPt401048		I				I
XrPt509036		I				TKW4.5.R
XrPt390016						I
XrPt401528						I
XrPt402112						I
XrPt505343						I
XrPt508149						I
XrPt508026
XrPt400993
XrPt507516
XrPt505380
XrPt401192
XrPt401621
XrPt506508
XrPt508260
XrPt506651
XrPt400535
XrPt402101
XrPt506396
XrPt401670
XrPt389501
XrPt400883
XrPt400835
XrPt400996
XrPt398716
XrPt411016
XrPt508928
XrPt402158
XrPt401183
XrPt400177
XrPt400484
XrPt402157
XrPt411023
XrPt398763
XrPt390787
XrPt400520
XrPt398711
XrPt389652
XrPt398695
XrPt411089
XrPt508305
XrPt389455
XrPt390409
XrPt509365
XrPt507540
XrPt508766
XrPt389935
XrPt505810
XrPt508318
XrPt398602
XrPt400217
XrPt389391
XrPt506064		I
XrPt400857		I
XrPt401044		I
XrPt508878		I
XrPt401848		ST4.6.R
XrPt401713		I
XrPt399265		I
XrPt505672		I
XrPt507841
XrPt411302
XrPt507668
XrPt508315
XrPt506963
XrPt390649
XrPt390763	I
XrPt347800	I
XrPt508573	I
XrPt506696	I
XrPt398699	I
XrPt400933	I
XrPt402436	I
XrPt398504	I
XrPt402514	I
XrPt400726	I
XrPt505760	I
XrPt398754	I
XrPt398697	I
XrPt411107	I
XrPt401508	I
XrPt507666	I
XrPt117100	I
XrPt348128	I
XrPt505207	I
XrPt401273	I
XrPt410773	I
XrPt398798	PH4.4.E
XrPt508817	I
XrPt348507	I
XrPt505716	I
XrPt400433	I
XrPt508276	I
XrPt411151	I	I				I
XrPt400377	I	I				TKW4.6.R
XrPt398747	I	I				I
XrPt508638	I	I
XrPt506146	I	I
XrPt505440	I	ST4.7.R
XrPt506444	I	I
XrPt401203	I	I
XrPt505418	I	I
XrPt389987	I	I
XrPt345110	I	I
XrPt398797	I	I
XrPt411156	I
XrPt400701	I
XrPt506330	I
XrPt402159	I
XrPt400308	I
XrPt400310	I
XrPt390550	I
XrPt398656	I
Xscp14m55
Xscsz23L500
XrPt509165
XrPt411374
XrPt402344
XrPt400753
XrPt508033
XrPt389664
XrPt509675
CHROMOSOME 5
XrPt509442							I
XrPt390157							KL5.1.R
XrPt509355							I
XrPt508272							I
XrPt121465
XrPt402427
XrPt401812
XrPt505449
XrPt401379
XrPt509422
XrPt509650
XrPt509003
XrPt509236
XrPt505321
XrPt402416	I				I
XrPt402478	I				I
XrPt508006	PH5.1.R				I
XrPt507027	I				I
XrPt509331	I				I				I
XrPt505145					HD5.1.R'		I		I
XrPt390191					I		I		I
XrPt505152					I		I		I
XrPt344764					I		I		I
XrPt411232							KL5.2.R		I
XrPt411139							I		I
XrPt508627							I		I
XrPt400232				I			I		CC5.1.E
XrPt508794				I			I		I
XrPt401641				I			I		I
XrPt509265				I	I			I	I
XrPt411081				I	HD5.2.E'			I	I
XrPt410855				I	I			I	I
XrPt402496				AL5.1.E*	I			I	I
XrPt509206				I	HD5.3.D'			LS5.1.R	I
XrPt506480				I	I			I	I
XrPt346259				I	I			I	I
XrPt509041				I	I			I	I
Xapr5.70									I
XrPt508845				I				I	I
XrPt121163				I	I			I	CC5.2.D
XrPt509607				I	HD5.4.E'			LS5.2.R	I
XrPt399683				I	I			I	I
XrPt508373				I				I	I
XrPt398734				AL5.2.E*					I
XrPt390218				I				I	I
XrPt508518				I				I	I
XrPt508095				I				I	I
XrPt401063				I				LS5.3.R	I
XrPt390568				I	I			I	I
XrPt402054				I	HD5.5.E'			I	I
XrPt410863				I	I			I	I
XrPt505540				I	I			I	I
XrPt389838									I
XrPt348648									I
XrPt389545									I
Xapr5.25
XrPt506982					I
XrPt346517		I			HD5.6.R
XrPt507939		ST5.1.R'			I
XrPt508861		I			I
XrPt507943
XrPt401712					I		I
XrPt117257					I		I
XrPt117324					I		I
XrPt509392					HD5.7.E'		I
XrPt508412					I		KL5.3.R
XrPt389649					I		I
XrPt347413					I		I
XrPt390449							I	I
XrPt505732							I	LS5.4.R
XrPt411231								I
XrPt348262			I					I
XrPt507724			I		I
XrPt410942			I		I
XrPt346641			I		HD5.8.R
XrPt390144			SL5.1.R		I
XrPt349332			I		I
XrPt390151			I			I	I	I
XrPt508769			I			TKW5.1.E	I	LS5.5.R
XrPt119858						I	I	I
XrPt346094							I	I
XrPt399887							I
XrPt398692							I
XrPt401573							KL5.4.R
XrPt507068							I
XrPt509256							I
XrPt400221							I
XrPt507192							I	I
XrPt402009		I	I				I	LS5.6.R
XrPt401849		I	I				KL5.5.D	I
XrPt402033		I	I				I	I
XrPt400757		I	I				I
XrPt401620		I	I				I
XrPt401040		I	I				I
XrPt401521		I	I				KL5.6.R
XrPt119718		ST5.2.E	I				I
XrPt347257		I	I				I
XrPt508427		I	I				I
XrPt400941		I	SL5.2.D				KL5.7.D
XrPt348431		I	I				I
XrPt507678		I	I				I
XrPt120605		I	I				I
XrPt402393		I	I				I
XrPt506172		I	I				KL5.8.R
XrPt389472			I				I
XrPt505467			I				I
XrPt116686		I	I				KL5.9.D
XrPt400368		I	I				I
XrPt402087		ST5.3.E	I				I
XrPt507099		I	I				I
XrPt508190		I	I				I
XrPt389969		I	I				I
XrPt116665	I		I				I
XrPt401805	I		I				I
XrPt508097	I		I				I
XrPt508986	I						KL5.10.R
Xscm0077	I						I
XrPt401944	I		I	I			I
XrPt402461	I		I	I			I
XrPt507042	I		I	I			I
XrPt401463	I		I	I			I
XrPt506108	I		I	I			I
XrPt399462	I		I	I			I
XrPt411415	I	I	I	I			I
XrPt347640	I	ST5.4.D	I	I			I
XrPt398585	I	I	I	I			I
XrPt398653	I		SL5.3.R	AL5.3.R			I
XrPt508089	I		I	I			I
XrPt346969	I		I	I			I
XrPt505182	I		I	I			I
XrPt505583	PH5.2.R'		I	I			I
XrPt346964	I		I	I			I
XrPt401633	I		I	I			I
XrPt506729	I		I	I			I
XrPt401688	I		I	I			I
XrPt401710	I		I	I			I
XrPt508905	I		I	I			I
XrPt509088	I		I				I
XrPt508071	I	I	I				I
XrPt507263	I	I	I				I
XrPt507421	I	ST5.5.E	I				I
XrPt400444	I	I	I				I
XrPt402148	I	I	I				I
XrPt505348	I	I	I				I
XrPt398818	I	I	I				I
XrPt506821	I		I				I
XrPt346454	I		I				I
Xapr5.20
XrPt509677	I				I
XrPt398509	I				I
XrPt347590	I				I
XrPt411479	I				I
XrPt509550	I				I
XrPt347235	I				I
XrPt399520	I				I
XrPt347726	I				I
XrPt346862	I				I
XrPt505581	I				I
XrPt390527	I				HD5.9.R
XrPt347076	I				I
XrPt390242	I				I
XrPt402008	I				I
XrPt389590	I				I
XrPt389759	I				I				I
XrPt507137	I				I				I
XrPt411050	PH5.3.R'				I				I
XrPt508201	I				I				I
XrPt346583	I				I				I
XrPt506747	I				I				CC5.3.R
XrPt507255	I				I				I
XrPt505795	I				I				I
XrPt505721	I				I				I
XrPt411051	I				I				I
XrPt506676	I				I				I
XrPt402111	PH5.4.D'	I							I
XrPt398800	I	I							I
XrPt507953	I	I							I
XrPt507819	PH5.5.R'	I			I
XrPt398654	I	I			I
XrPt506852	I	I			I
XrPt400330	I	I			I
XrPt398691	I	I			I	I
XrPt399638	I	I			I	TKW5.2.R'
XrPt505740	I	I			I	I
XrPt507961	I	I			I	I
XrPt400498	I	I			I
XrPt506718	I	I			I
Amy3.2		I			I
XrPt509005		ST5.6.R'			I
XrPt505394		I			I
Xapr5.2		I			I
XrPt507496		I			I		I
XrPt507000	I	I			HD5.10.R		I
XrPt509673	I	I	I		I		I
XrPt402367	I	I	SL5.4.E'		I		KL5.11.F
XrPt508041	I	I	I		I		I
XrPt505515	I	I	I		I		I
XrPt505988	I	I			I		I
XrPt390420	I	I		I	I				I
XrPt507046	I	I		AL5.4.R'	I				I
XrPt507245	PH5.6.R'	I		I					I
XrPt507366	I	I							I
XrPt390510	I	I							I
XrPt505485	I				I				CC5.4.R
XrPt410860	I				I				I
XrPt399306	I				I				I
XrPt402652	I				I				I
XrPt507804	I				HD5.11.R				I
XrPt390093	I				I				I
XrPt399271	I				I				I
XrPt390360	I				I				I
XrPt401974	I				I				I
CHROMOSOME 6
XrPt120754
XrPt400398
XrPt401305				I
XrPt506337				I
XrPt402328				AL6.1.R
Xpsr106.1L350				I
XrPt506512
XrPt507100
XrPt505168
XrPt410881
XrPt509445
XrPt399365					I
XrPt401898					I
XrPt402114					HD6.1.R
XrPt401117					I
XrPt507607			I
XrPt344894			I
XrPt389973			I
XrPt505351			SL6.1.E
XrPt410859			I
XrPt345840			I
XrPt347871			I
XrPt505745			I
XrPt401420
XrPt506313
XrPt509455
XrPt508289
XrPt402513
XrPt401137
XrPt506412
XrPt121347
XrPt506992
XrPt410765
Xscm0176
XrPt116080
XrPt402510				I
XrPt389714				AL6.2.R
XrPt346779				I
XrPt347114
XrPt508711		I
XrPt389665		I
XrPt401893		I
XrPt400998		I
XrPt508051		I
XrPt346713		I
XrPt390263		I
XrPt401725		I
XrPt507940		ST6.1.E'
XrPt389437		I
XrPt402654		I
XrPt506079	I	I
XrPt411297	I	I
XrPt402005	I	I
XrPt389621	I	I
XrPt508522	PH6.1.R	I
XrPt505912	I	I
XrPt399301	I	I
XrPt505949	I	I
XrPt506050		I
XrPt508379		I
XrPt411264		I
XrPt508436		I
XrPt398480						I
XrPt399922			I			I
XrPt505711			I			I
XrPt389307			SL6.2.R'			I
XrPt400777			I			TKW6.1.F
XrPt506539			I			I
XrPt508054						I
XrPt390262						I
XrPt402487						I
XrPt348380						I
XrPt506786
XrPt506184
XrPt505393
XrPt505692
XrPt390381
XrPt402041
XrPt402337
XrPt402348
XrPt507305
XrPt346701
XrPt509216
XrPt507846		I			I
XrPt411144		ST6.2.E'			HD6.2.R
XrPt508835		I			I
XrPt402304		I			I
XrPt389519
XrPt505709
XrPt349205
XrPt410804
XrPt411401								I
XrPt399399						I	I	I
XrPt509330						I	I	LS6.1.E'
XrPt401579						I	I	I
XrPt389311						TKW6.2.R	I	I
XrPt411086						I	KL6.1.R	I
XrPt400921						I	I	I
XrPt400157							I
XrPt401083							I
XrPt399540					I		I
Xscm0078					I		I
XrPt508220					I
XrPt508562					I
XrPt508059					I
XrPt508574					I
Xscm0046					I
XrPt506201		I			I			I
XrPt507002		I			HD6.3.R			I
XrPt506755		I			I			I
XrPt508919		I			I			I
XrPt400005		I			I			I
XrPt506799		I			I			I
XrPt400819		ST6.3.E'			I			LS6.2.E'
XrPt506868		I			I			I
XrPt507753		I			I			I
XrPt390083	I	I			I			I
XrPt507896	I	I			I			I
XrPt507199	I	I			I			I
XrPt399834	PH6.2.E	I			I			I
Xpsr454L1000	I	I			I			I
XrPt508462	I	I		I	I			I
XrPt344347	I	I		I	I			I
XrPt509645		I		I				I
XrPt505520				I			I	I
XrPt505974				I			I	I
XrPt121400				I			I	I
XrPt509095				I			I	I
XrPt509284				I			I	I
XrPt399716				AL6.3.E*			I	I
XrPt507673				I			I	I
XrPt398540				I			I	I
XrPt509447				I			I	I
XrPt506194				I			I	I
XrPt400919				I			I	I
XrPt402096				I			I	I
XrPt507881				I			I	I
XrPt398616				I			I	I
XrPt346894				I			I	I
XrPt411416				I			I	I
XrPt505789				I			KL6.2.E	I
XrPt411364				I			I	I
XrPt507683				I			I	I
XrPt400158				I			I	I
XrPt400358				I			I	I
XrPt505559				I			I	I
XrPt389538				I			I	I
XrPt402659				I			I	I
XrPt400211				I			I	I
XrPt506495				I			I	I
XrPt506000				I			I	I
XrPt401152				I			I	I
XrPt398593				I			I	I
XrPt402242				I			I	I
XrPt509080				I			I	I
XrPt389991				I				I
XrPt401651				I				I
XrPt400273				I				I
XrPt402451				I
XrPt509513				I
XrPt390228				I
XrPt507169				I
XrPt389350				I
XrPt400702				I
Xpsr148				I
XrPt401346				I
XrPt389611				I
XrPt506236				I
XrPt507704				I
XrPt507196				I
XrPt509334				I
XrPt506570
XrPt507821
XrPt347005
XrPt509172
XrPt399991
XrPt400060
XrPt505959
XrPt508690
XrPt401867
XrPt399245
XrPt390337
XrPt509484
XrPt66560
XrPt348234
XrPt401314
XrPt509063
XrPt509167		I	I	I		I
XrPt507715		I	I	AL6.4.E*		TKW6.3.E
XrPt507397		ST6.4.R'	I	I		I
XrPt390636		I	I	I		I
Xapr6.23			I
XrPt505447			SL6.3.E
XrPt507320			I
XrPt410904			I
XrPt509154			I
XrPt390153			I
XrPt400935
XrPt401529
XrPt411510
XrPt508548
XrPt399452
XrPt508371
XrPt410775
XrPt402522
XrPt505870				I
XrPt117080				I
XrPt398738				I		I
XrPt507353			I	AL6.5.E*		TKW6.4.E
XrPt508647			SL6.4.E	I		I
XrPt507573			I	I
CHROMOSOME 7
XrPt506935		I		I			I
XrPt400648	I	I	I	I			I
XrPt399848	I	I	I	I			I
XrPt399845	PH7.1.R'	I	I	I			I
XrPt411056	I	I	SL7.1.R	I			I
XrPt390264	I	I	I	AL7.1.E'			I
XrPt402617	I	I	I	I			I
XrPt401729	I	ST7.1.R	I	I			KL7.1.R
XrPt401348	I	I	I	I			I
XrPt402431	I	I	I	I			I
XrPt411108		I		I			I
Xapr7.70		I					I
XrPt389374		I					I
XrPt402454		I					I
XrPt390325							I
XrPt506930		I		I
XrPt506974		I		I
XrPt411363		I		I
XrPt508478	I	I		I
XrPt509596	I	I		AL7.2.E'
XrPt389395	I	I		I
XrPt507762	I	I		I
XrPt507319	I	I		I
XrPt505511	PH7.2.R'	ST7.2.R		I
XrPt398572	I	I
XrPt411305	I	I
XrPt399946	I	I
XrPt506468	I	I
XrPt509359	I	I
XrPt509357	I	I
XrPt508078	I	I
XrPt508669	I	I
XrPt401366	I	I
XrPt505798	I	I
XrPt508683	I	I
Xpsr115L219							I
XrPt399651							I
XrPt411276							I		I
XrPt401443							I		I
XrPt347574							I		I
XrPt401795							I		I
XrPt398519							KL7.2.R		CC7.1.R'
XrPt402607							I		I
XrPt410882							I		I
XrPt411499							I
XrPt508559			I				I
XrPt402611			I				I
XrPt508457			SL7.2.E				I
XrPt505486			I
XrPt509391			I
Xapr7.72
XrPt410779
Xapr7.31
Xapr7.27
Xapr7.28
Xopq4L578
XrPt401427
XrPt508061
Xopo7
XrPt506902	I								I
XrPt505154	I	I					I		I
XrPt509056	I	ST7.3.R					I		CC7.2.R'
XrPt509692	I	I					I		I
XrPt505573	I						I
XrPt509033	I						I
XrPt346760	I						I
XrPt372689	PH7.3.R'						I
XrPt348736	I	I				I	KL7.3.R
XrPt348622	I	I				I	I
XrPt400572	I	ST7.4.E'				TKW7.1.R	I
XrPt402305	I	I				I	I
XrPt507262	I	I				I	I
XrPt505150							I
XrPt346381
XrPt506077
XrPt401834
Xapr7.5
XrPt506024
XrPt399989
XrPt508285
XrPt398576					I
XrPt390749					I
XrPt506797					I
XrPt400424					I
XrPt507084					I
XrPt347203					I
XrPt507313					I
XrPt402327					I
XrPt506625					I
XrPt400890					I
XrPt508516					I
XrPt399937					I
XrPt347784					I
XrPt509276					I
XrPt401400					HD7.1.R'
XrPt411022					I
XrPt401723					I
XrPt507328					I
XrPt506805					I
XrPt401802					I
XrPt402139					I
XrPt509066					I
XrPt399325					I
XrPt390375					I
XrPt411118					I
XrPt505375					I
XrPt507958					I
XrPt390002					I
XrPt389980					I
XrPt389355					I
XrPt399994					I
XrPt508777					I
XrPt505284					I	I		I
XrPt509207					I	I		I
XrPt390055					I	TKW7.2.R'		LS7.1.F
XrPt507265					I	I		I
XrPt507143					I			I
Xpsr928L450
XrPt505958					I
XrPt509303					I
XrPt508144					I
XrPt401221					I
XrPt505869					I
XrPt390368					I
XrPt506346					HD7.2.R'			I
XrPt508293					I			I
XrPt348529					I			I
XrPt346981					I			LS7.2.R'
XrPt400127					I			I
XrPt509288					I			I
XrPt507302								I
XrPt402339					I
XrPt401566					I
XrPt399791					I
XrPt507815					HD7.3.R'			I
XrPt400925					I			I
XrPt399878					I			I
XrPt389678					I			I
XrPt505512					I			LS7.3.R'
XrPt346074								I
XrPt505323							I	I
XrPt509312							I	I
XrPt399979							I	I
XrPt506816							I
XrPt399703							I
XrPt506684							I
XrPt506281							I
XrPt401912				I			I
XrPt508868				I			I
XrPt508449				I			I
XrPt508532				I			I
XrPt402021	I			AL7.3.E			I
XrPt507356	I			I			KL7.4.E'
XrPt400909	PH7.4.R'			I			I
XrPt390051	I			I			I
XrPt411307	I			I			I
XrPt400732							I
XrPt389711							I
XrPt400509							I
XrPt505609							I
XrPt509316							I
Xapr7.35							I
XrPt400871							I
Xapr7.34							I
Xapr7.32							I
XrPt389959								I
XrPt400276								I
XrPt343658								I
XrPt121158								LS7.4.E'
XrPt507097								I
XrPt345491								I
XrPt402322								I
XrPt346519								I
XrPt346703
XrPt507824
XrPt346933
XrPt398685
XrPt346084
XrPt115814
XrPt505239	I
XrPt400252	I
Xapr7.75	I
XrPt506764	I
XrPt346184	I
XrPt505864	I
Xapr7.74	I
XrPt509091	I
XrPt509179	I							I
XrPt505765	PH7.5.R'							I
XrPt505931	I							I
XrPt509108	I							LS7.5.R'
XrPt401200	I							I
XrPt401220	I							I
XrPt508656	I							I
XrPt411491	I
XrPt343849	I
XrPt508956	I
XrPt399673	I
XrPt389812	I
XrPt401480	I
XrPt400030	I			I
XrPt402149				I
XrPt400205				I
XrPt343891				I
XrPt410957				I
XrPt411136				I
XrPt390020				AL7.4.E*
XrPt347105				I
XrPt390421				I
XrPt401284				I
XrPt348374				I
XrPt401570				I
XrPt389653				I
XrPt346921				I
XrPt507489
XrPt509722
XrPt507910			I
XrPt508978			SL7.3.E	I
XrPt400016	I		I	AL7.5.D
XrPt401882	PH7.6.R'		I	I	I
XrPt400782	I		I	I	HD7.4.D'
XrPt402262	I		I		I	TKW7.3.E'
XrPt390750	I		I		I	I
XrPt508579	I		I			I
